# Supplementary material for: Two recently duplicated maize NAC transcription factor paralogs are induced in response to Colletotrichum graminicola infection
Source: BMC Plant Biol. 2013 May 29;13:85. doi: 10.1186/1471-2229-13-85 (PMC3694029; doi:10.1186/1471-2229-13-85)
Supplement: Additional file 1: Table S1 — Chromosomal positions of the 116 identified ZmNAC genes in the maize genome. [file 1471-2229-13-85-S1.xls]

## Sheet: NAC_Location
ZmNAC number	Transcript Accession No.	chromosome	chromosomal location (bp)	strand
	(www.maizesequence.org)
ZmNAC1	GRMZM2G406204_T01	1	4,221,142-4,225,235	F
ZmNAC2	GRMZM2G025642_T01	1	5,608,665-5,615,614	R
ZmNAC3	GRMZM2G059428_T01	1	7,451,346-7,453,412	R
ZmNAC4	GRMZM2G077045_T02	1	25,171,943-25,180,175	F
ZmNAC5	GRMZM2G031001_T01	1	53,508,655-53,510,858	R
ZmNAC6	GRMZM2G011598_T01	1	53,720,811-53,723,055	R
ZmNAC7	GRMZM2G082709_T01	1	96,962,968-96,965,244	F
ZmNAC8	GRMZM2G475014_T01	1	178,262,968-178,264,453	R
ZmNAC9	GRMZM2G430522_T01	1	188,785,237-188,788,098	R
ZmNAC10	GRMZM2G054252_T02	1	195,185,126-195,188,536	F
ZmNAC11	GRMZM2G340305_T01	1	202,534,900-202,539,804	F
ZmNAC12	GRMZM2G152543_T01	1	212,357,010-212,358,734	R
ZmNAC13	GRMZM2G031120_T01	1	253,158,059-253,159,542	F
ZmNAC14	GRMZM2G163251_T01	1	283,250,286-283,252,184	F
ZmNAC15	GRMZM2G347043_T01	1	292,086,460-292,088,246	F
ZmNAC16	GRMZM2G156977_T01	2	9,413,823-9,416,383	R
ZmNAC17	GRMZM2G178998_T01	2	22,627,345-22,630,579	R
ZmNAC18	AC212859.3_FGT008	2	25,664,066-25,665,294	R
ZmNAC19	GRMZM2G176677_T01	2	26,430,610-26,438,582	F
ZmNAC20	GRMZM2G081930_T01	2	29,554,752-29,557,614	R
ZmNAC21	GRMZM2G450445_T02	2	37,553,208-37,559,085	F
ZmNAC22	GRMZM2G009892_T01	2	42,350,633-42,352,536	R
ZmNAC23	GRMZM2G099144_T01	2	47,463,966-47,465,401	F
ZmNAC24	GRMZM2G316840_T01	2	48,822,571-48,824,076	R
ZmNAC25	GRMZM2G018436_T01	2	150,029,400-150,030,906	R
ZmNAC26	GRMZM2G162739_T01	2	156,134,509-156,136,407	R
ZmNAC27	GRMZM2G008374_T01	2	190,853,955-190,855,836	R
ZmNAC28	GRMZM2G179049_T02	2	192,453,409-192,455,615	F
ZmNAC29	GRMZM2G309582_T01	2	234,214,819-234,216,187	F
ZmNAC30	GRMZM2G166721_T01	3	6,938,390-6,944,663	F
ZmNAC31	GRMZM2G062650_T01	3	31,804,625-31,806,595	R
ZmNAC32	GRMZM2G064541_T01	3	38,053,287-38,062,585	R
ZmNAC33	GRMZM2G099054_T01	3	56,889,788-56,890,479	F
ZmNAC34	GRMZM2G114850_T01	3	118,291,252-118,295,581	F
ZmNAC35	GRMZM2G139700_T01	3	133,824,688-133,826,888	F
ZmNAC36	AC203535.4_FGT002	3	157,575,853-157,577,265	R
ZmNAC37	GRMZM2G140174_T01	3	168,356,038-168,358,865	R
ZmNAC38	GRMZM2G014653_T02	3	169,147,924-169,150,379	R
ZmNAC39	GRMZM5G813651_T01	3	170,022,873-170,025,674	R
ZmNAC40	GRMZM5G832473_T01	3	176,510,723-176,512,231	F
ZmNAC41	GRMZM2G312201_T03	3	186,198,585-186,201,115	F
ZmNAC42	GRMZM2G122615_T01	3	209,087,673-209,088,984	F
ZmNAC43	GRMZM2G058518_T01	3	210,231,409-210,235,812	F
ZmNAC44	GRMZM2G069047_T01	4	37,865,207-37,867,670	R
ZmNAC45	GRMZM2G123246_T01	4	38,385,079-38,388,138	R
ZmNAC46	GRMZM2G100583_T01	4	46,934,197-46,936,936	F
ZmNAC47	GRMZM2G125777_T01	4	50,096,485-50,101,420	R
ZmNAC48	GRMZM2G048826_T01	4	66,656,098-66,657,207	R
ZmNAC49	AC198937.4_FGT005	4	90,882,483-90,883,873	F
ZmNAC50	GRMZM2G062009_T01	4	141,356,197-141,358,623	F
ZmNAC51	GRMZM2G354151_T01	4	147,940,834-147,944,741	R
ZmNAC52	GRMZM2G113950_T01	4	169,335,065-169,339,485	R
ZmNAC53	GRMZM2G140901_T01	4	171,283,804-171,286,057	F
ZmNAC54	GRMZM2G439903_T01	4	189,106,362-189,107,549	R
ZmNAC55	GRMZM2G336533_T01	5	2,890,745-2,892,534	R
ZmNAC56	GRMZM2G018553_T01	5	2,921,228-2,922,904	F
ZmNAC57	GRMZM2G112548_T01	5	5,316,262-5,317,730	R
ZmNAC58	GRMZM2G063522_T01	5	43,417,416-43,421,787	R
ZmNAC59	GRMZM2G389557_T01	5	62,577,490-62,579,931	R
ZmNAC60	GRMZM2G155816_T01	5	142,183,507-142,185,261	F
ZmNAC61	GRMZM2G094067_T01	5	172,920,167-172,921,326	R
ZmNAC62	GRMZM2G038073_T01	5	180,370,272-180,373,773	R
ZmNAC63	GRMZM2G315140_T01	5	188,733,586-188,737,966	R
ZmNAC64	GRMZM2G100593_T01	5	206,975,367-206,978,937	F
ZmNAC65	GRMZM2G052239_T01	6	715,291-716,504	F
ZmNAC66	GRMZM2G030325_T01	6	3,874,650-3,877,935	F
ZmNAC67	GRMZM2G092465_T01	6	4,310,921-4,313,522	F
ZmNAC68	GRMZM2G091490_T01	6	64,902,485-64,904,929	F
ZmNAC69	GRMZM2G074358_T01	6	81,605,322-81,606,777	F
ZmNAC70	GRMZM2G393433_T02	6	16,291,162-16,293,314	R
ZmNAC71	GRMZM2G041746_T02	6	106,251,283-106,253,155	R
ZmNAC72	GRMZM2G027309_T01	6	116,578,564-116,583,279	F
ZmNAC73	GRMZM2G086768_T01	6	116,657,254-116,667,015	F
ZmNAC74	GRMZM2G379608_T01	6	116,669,547-116,672,514	F
ZmNAC75	GRMZM2G078954_T01	6	116,673,745-116,677,264	F
ZmNAC76	GRMZM2G147867_T01	6	147,676,290-147,678,953	R
ZmNAC77	GRMZM2G456568_T01	6	147,921,021-147,925,808	R
ZmNAC78	GRMZM2G180328_T01	6	148,032,568-148,034,587	F
ZmNAC79	GRMZM2G465835_T01	6	149,397,669-149,398,803	R
ZmNAC80	GRMZM2G031200_T02	6	164,497,335-164,499,048	F
ZmNAC81	GRMZM2G479980_T01	7	4,588,708-4,589,876	F
ZmNAC82	GRMZM2G079632_T01	7	20,954,529-20,956,364	R
ZmNAC83	GRMZM2G159094_T01	7	111,666,002-111,668,186	F
ZmNAC84	GRMZM2G386163_T01	7	128,959,317-128,968,837	R
ZmNAC85	GRMZM2G004531_T01	7	134,099,371-134,102,423	R
ZmNAC86	GRMZM2G054277_T01	7	135,891,453-135,892,601	R
ZmNAC87	AC233865.1_FGT003	7	141,023,510-141,025,201	F
ZmNAC88	GRMZM2G179885_T02	7	152,569,734-152,571,931	R
ZmNAC89	GRMZM2G430849_T01	7	167,762,423-167,765,153	R
ZmNAC90	GRMZM2G181605_T01	7	167,987,646-167,989,471	F
ZmNAC91	GRMZM2G167492_T01	8	4,541,745-4,558,891	R
ZmNAC92	GRMZM2G109627_T01	8	6,989,712-6,992,428	F
ZmNAC93	GRMZM2G154182_T01	8	7,253,466-7,255,466	F
ZmNAC94	GRMZM2G112681_T01	8	20,827,673-20,834,211	F
ZmNAC95	GRMZM2G172264_T01	8	99,283,137-99,284,291	F
ZmNAC96	GRMZM2G134687_T01	8	102,146,169-102,149,099	R
ZmNAC97	GRMZM2G104400_T01	8	102,534,750-102,538,745	R
ZmNAC98	GRMZM2G163843_T01	8	150,569,499-150,570,962	R
ZmNAC99	GRMZM2G134073_T01	8	160,424,732-160,426,914	R
ZmNAC100	GRMZM2G068973_T01	8	170,862,648-170,864,431	F
ZmNAC101	GRMZM2G171395_T01	9	23,231,974-23,236,376	R
ZmNAC102	GRMZM2G440219_T01	9	28,053,913-28,055,660	F
ZmNAC103	GRMZM2G115721_T01	9	55,508,378-55,513,309	R
ZmNAC104	GRMZM2G104074_T01	9	62,014,374-62,016,303	F
ZmNAC105	GRMZM2G042494_T01	9	127,882,259-127,884,597	R
ZmNAC106	GRMZM2G159500_T01	9	128,441,746-128,443,938	F
ZmNAC107	GRMZM2G126936_T01	9	141,422,295-141,423,602	R
ZmNAC108	GRMZM5G894234_T01	9	146,252,099-146,255,810	F
ZmNAC109	GRMZM2G126817_T01	9	147,333,144-147,334,649	R
ZmNAC110	GRMZM2G174070_T01	9	149,633,474-149,637,919	R
ZmNAC111	GRMZM2G127379_T01	10	2,164,935-2,167,024	R
ZmNAC112	GRMZM2G083347_T01	10	14,502,416-14,504,294	F
ZmNAC113	GRMZM2G167018_T01	10	60,800,053-60,802,701	F
ZmNAC114	GRMZM2G003715_T01	10	78,128,657-78,132,883	F
ZmNAC115	GRMZM2G435824_T01	10	118,928,473-118,930,431	R
ZmNAC116	GRMZM2G043813_T01	10	130,249,115-130,251,885	F
